# Supplementary material for: Gene Expression Profiling in Abdominal Aortic Aneurysms
Source: J Clin Med. 2022 Jun 7;11(12):3260. doi: 10.3390/jcm11123260 (PMC9225238; doi:10.3390/jcm11123260)
Supplement: Supplementary file 1 [file jcm-11-03260-s001.zip]

Archive with 1 entries (1 files):
- jcm-1658895-supplementary.pdf
